# Supplementary material for: Base-Promoted One-Pot Synthesis of Pyridine Derivatives via Aromatic Alkyne Annulation Using Benzamides as Nitrogen Source
Source: Molecules. 2021 Oct 31;26(21):6599. doi: 10.3390/molecules26216599 (PMC8587654; doi:10.3390/molecules26216599)
Supplement: Supplementary file 1 [file molecules-26-06599-s001.zip]

Archive with 1 entries (1 files):
- molecules-1422919-supplementary.pdf
